# Supplementary material for: Physical and motivational effects of Exergames in healthy adults—A scoping review
Source: PLoS One. 2025 Feb 7;20(2):e0312287. doi: 10.1371/journal.pone.0312287 (PMC11805416; doi:10.1371/journal.pone.0312287)
Supplement: S2 Table — (XLSX) [file pone.0312287.s007.xlsx]

## Sheet: Tabelle2
	First Search (May 2022)
			First Selection of Reviews (PICOS --> title & abstract)
publication information			population healty and adults?			Intervention: Exergames (stand alone - additional components)			Comparators (control group)			Outcomes			Study design --> randomized trial?			language	include in overview?
ID	reference	year	yes (include)	no (exclude)	unsure (notes)	yes (include)	no (exclude)	unsure (notes)	yes (include)	no (exclude)	unsure (notes)	yes (include)	no (exclude)	unsure (notes)	yes (include)	no (exclude)	unsure (notes)		yes (include)	no (exclude)	unsure (notes)
1	Anders, Phillipp; Blix Grønvik, Karoline; Molde, Ingunn; Müller, Helen; Skjæret-Maroni, Nina; Vereijken, Beatrix	2017	x			x					repeated measures	5				x		English		x	repeated measures design
4	Boese, Stephanie; Lau, Andreas; Beutner, Katrin; Rennert, Dirk; Jahn, Patrick	2014	x				x	no training intervention	x		Fahrradergometer		x	no training intervention	x			German		x	no training intervention
5	Bonetti, Anthony J.; Drury, Daniel G.; Danoff, Jerome V.; Miller, Todd A.	2010	x				x	no training intervention		x	(conventional gaming, single-vs. multiplayer gaming)		x	no training intervention			x ("equally but not randomly")	English		x	no training intervention
6	Bosch, Pamela R.; Poloni, Joseph; Thornton, Andrew; Lynskey, James V.	2012	x				x	no training intervention	x		treadmil		x	no training intervention		x		English		x	no training intervention
7	BRITO-GOMES, JORGE LUIZ de; Perrier-Melo, Raphael José; OLIVEIRA, SAULO FERNANDES MELO de; Sá Pereira Guimarães, Fernando José de; Da Cunha Costa, Manoel	2016																		x	no adequate control group
8	Bronner, S.; Pinsker, R.; Naik, R.; Noah, J. A.	2016	x			x				x	no comparator		x			x		English		x	no control group
9	Byrne, Jeannette M.; Roberts, Joni; Squires, Heidi; Rohr, Linda E.	2012	x			x				x	no comparator		x			x		English		x	no control group
10	Cakir-Atabek, H.; Aygun, C.; Dokumaci, B.	2020	x				x	no training intervention		x	repeated measures	x				x		English		x	repeated measures design
11	Chen, H.; Sanderson, S.; Asola, E.; Griner, L.	2018		x (school children)								x			x			English		x	age of participants
12	Cone, B. L.; Levy, S. S.; Goble, D. J.	2015	x			x			x			5				x conventiently placed in groups		English		x	no randomization
13	Debska, M.; Polechonski, J.; Mynarski, A.; Polechonski, P.	2019	x			x				x			x			x		English		x	no training intervention
14	Devereaux, Julie; Pack, Meghan; Piccott, Vanessa; Whitten, Kelley; Basset, Fabien; Rohr, Linda E.	2012	x				x	no training intervention	x		treadmil, cycle ergometer		x			x		English		x	no training intervention
15	Douris, P. C.; McDonald, B.; Vespi, F.; Kelley, N. C.; Herman, L.	2012	x				x	no training intervention	x		brisk walking		x	no training intervention	x			English		x	no training intervention
16	Ede, A.; Hill, C. R.; Winn, B.; Pivarnik, J. M.; Kerr, N. L.; Jeffery, W.; Deere, S. J.; Spencer, B. D.; Ploutz-Snyder, L.; Feltz, D. L.	2015	x				x	no training intervention		x			x	no training intervention		x		English		x	no training intervention
17	Farrow, M.; Lutteroth, C.; Rouse, P. C.; Bilzon, J. L.J.	2019	x				x	no training intervention	x		standard ergometry		x				x not mentioned	English		x	no training intervention
18	Gao, Z.; Tao, K.; Wang, R.; Quan, M. H.	2020	x				x	no training intervention	x		traditional aerobic dance		x			x		English		x	no training intervention
19	Garcia-Hernandez, N.; Garza-Martinez, K.; Parra-Vega, V.	2018	x			x				x	inadequate CG	2, 8			x			English		x	no adequate control group
20	Gerling, K. M.; Miller, M.; Mandryk, R. L.; Birk, M.; Smeddinck, J.; ACM	2014	x				x	no training intervention		x			x			x		English		x	no training intervention
21	Gioftsidou, Asimenia; Vernadakis, Nikolaos; Malliou, Paraskevi; Batzios, Stavros; Sofokleous, Polina; Antoniou, Panagiotis; Kouli, Olga; Tsapralis, Kyriakos; Godolias, George	2013	x			x			x		traditional training	5			x			English		x	not healthy
22	Glen, Kate; Eston, Roger; Loetscher, Tobias; Parfitt, Gaynor	2017	x				x	no training intervention	x		self selected exercise		x	no training intervention		x		English		x	no training intervention
23	Graves, Lee E.F.; Ridgers, Nicola D.; Williams, Karen; Stratton, Gareth; Atkinson, Greg; Cable, Nigel T.	2010		x (older adults - adolescent inkl)			x	no training intervention	x		brisk treadmil walking		x			x		English		x	no training intervention
24	Guzman, J. F.; Lopez-Garcia, J.	2016	x				x	no training intervention	x		ergometer exercise		x			x		English		x	no randomization, no training intervention
25	Huang, Chien-Hua; Pei, Chun; Sun, Tien-Lung	2016	x				x	no training intervention		x			x			x		English		x	no training intervention
26	Huang, H. C.; van Nguyen, H.; Cheng, T. C.E.; Wong, M. K.; Chiu, H. Y.; Yang, Y. H.; Teng, C. I.	2019			x no information (max age)	x			x			x		x (happiness, perceived energy, relaxation	x			English		x	age of participants
28	Huang, H. C.; Wong, M. K.; Yang, Y. H.; Chiu, H. Y.; Teng, C. I.	2017			x no information (max age)	x			x					x (vigor, happiness)	x			English		x	age of participants
29	Hwang, Jungyun; Lu, Amy Shirong	2018	x				x	no training intervention		x	CG: conventional gaming		x	no training intervention	x			English		x	no training intervention
31	Ijaz, K.; Wang, Y. F.; Milne, D.; Calvo, R. A.	2016		x		x				x			x	no training intervention		x		English		x	age of participants
32	Irwin, Brandon C.; Feltz, Deborah L.; Kerr, Norbert L.	2013	x				x	no training intervention		x			x	no training intervention		x		English		x	no training intervention
33	Jacobs, K.; Zhu, L.; Dawes, M.; Franco, J.; Huggins, A.; Igari, C.; Ranta, B.; Umez-Eronini, A.	2011	x			x			x			x					x not mentioned	English		x	small n
35	Ketelhut, S.; Ketelhut, R. G.; Kircher, E.; Roeglin, L.; Hottenrott, K.; Martin-Niedecken, A. L.; Ketelhut, K.	2022	x				x	no training intervention	x		treadmil training		x	no training intervention		x		English		x	no training intervention
36	Kircher, E.; Ketelhut, S.; Ketelhut, K.; Roeglin, L.; Martin-Niedecken, A. L.; Hottenrott, K.; Ketelhut, R. G.	2022	x				x	no training intervention		x	x cross sectional study		x			x		English		x	no training intervention
37	Kooiman, B. J.; Sheehan, D. P.; Wesolek, M.; Reategui, E.	2016		x			x	no training intervention		x			x				x not mentioned	English		x	age of participants
38	Kraft, Justin A.; Russell, William D.; Bowman, Tracy A.; SELSOR III, CLIFFORD W.; Foster, Grant D.	2011	x				x	no training intervention	x		cycle ergometer		x			x		English		x	no training intervention
39	Lamoth, Claudine; Hoekstra, Wikje; Smid, Ans; Caljouw, Simone	2009			x no information		x			x			x			x		English		x	no information
40	Lee, S.; Myers, N. D.; Park, T.; Hill, C. R.; Feltz, D. L.	2018	x			x			x		x CG: different virtual partners	1			x			English		x	secondary analysis of larger study, irrelevant CG
41	Limperos, Anthony M.; Schmierbach, Mike	2016	x				x	no training intervention		x			x	no training intervention		x		English		x	no training intervention
42	Lin, Y. J.; Su, H.; Chu, I. H.	2012																English		x	no information regarding participants
43	Liu, W. X.; Li, X. X.; Gao, Z.	2021	x				x	no training intervention		x			x			x		English		x	no training intervention
45	Lyons, E. J.; Tate, D. F.; Ward, D. S.; Bowling, J. M.; Ribisl, K. M.; Kalyararaman, S.	2011	x				x	no training intervention	x				x			x		English		x	no training intervention
46	Lyons, E. J.; Tate, D. F.; Ward, D. S.; Ribisl, K. M.; Bowling, J. M.; Kalyanaraman, S.	2014	x				x	no training intervention	x				x			x		English		x	no training intervention
47	Mackintosh, K. A.; Standage, M.; Staiano, A. E.; Lester, L.; McNarry, M. A.	2016	x				x	no training intervention		x			x			x		English		x	no training intervention
48	Martin-Niedecken, A. L.; Mahrer, A.; Rogers, K.; Bruin, E. D. de; Schattin, A.	2020	x				x	no training intervention		x			x			x		English		x	no training intervention
49	McDonough, D.; Pope, Z.; Lee, J. E.; Zeng, N.; Gao, Z.	2018	x				x	no training intervention		x			x			x		English		x	no training intervention
50	McDonough, D. J.; Pope, Z. C.; Zeng, N.; Lee, J. E.; Gao, Z.	2018	x				x	no training intervention		x			x			x		English		x	no training intervention
51	McDonough, D. J.; Pope, Z. C.; Zeng, N.; Lee, J. E.; Gao, Z.	2019			x retired athletes		x	no training intervention		x	repeated measures		x			x		English		x	no training intervention
52	Melong, C.; Keats	2013																		x	no full text provided by the authors
53	Miranda, Edwin; Overstreet, Brittany S.; Fountain, William A.; Gutierrez, Vincent; Kolankowski, Michael; Overstreet, Matthew L.; Sapp, Ryan M.; Wolff, Christopher A.; Mazzetti, Scott A.	2017	x				x	no training intervention		x	xrepeated measures		x	no training intervention		x		English		x	no training intervention
54	Miyachi, M.; Yamamoto, K.; Ohkawara, K.; Tanaka, S.	2010	x				x	no training intervention		x	repeated measures		x	no training intervention		x		English		x	no training intervention
55	Morais, N. S.; Viana, R. B.; Silva, W. F.; Da Santos; Costa, T. G.; Campos, M. H.; Vieira, C. A.; Vancini, R. L.; Andrade, M. S.; Gentil, P.; Lira, C. A. de	2022	x				x	no training intervention		x	repeated measures		x	no training intervention		x		English		x	no training intervention
56	Moret, B.; Gorrieri, R. C.; Grassi, M.; Campana, G.	2021	x				x	no pure exergame training (SHAM condition)		x	no adequate CG		x		x			English		x	SHAM condition
57	Naugle, Keith E.; Naugle, Kelly M.; Wikstrom, Erik A.	2014	x				x	no training intervention		x	repeated measures	x				x		English		x	no training condition
58	Nitzsche, N.; Pawski, B.; Schulz, H.	2012	x				x	no training intervention		x			x			x		Deutsch		x	no training intervention
60	O'Donovan, C.; Hussey, J.	2012	x				x	no training intervention		x	CG: other games		x	no training intervention	x			English		x	no training intervention
61	Pasco, D.; Roure, C.; Kermarrec, G.; Pope, Z.; Gao, Z.	2017	x				x	no training intervention	x		cycle		x	no training intervention	x			English		x	no training intervention
62	Peng, W.; Lin, J. H.; Pfeiffer, K. A.; Winn, B.	2012	x			x				x	CG: other games	,	x		x			English		x	no adaquate CG
64	Pereira, Sandro V. V. N.; B. Gomes, Jorge Luiz de; Perrier-Melo, Raphael J.; dos S. Oliveira, Leonardo; Oliveira, Lúcia Inês G. de; Da Cunha Costa, Manoel	2017														x	crossover design	Spanish/Portugiesisch		x	language
65	Perrier-Melo, Raphael José; Brito-Gomes, Jorge Luiz; Garrido, Nuno Domingos; Oliveira, Saulo Fernandes; Sá Pereira Guimarães, Fernando José de; Da Cunha Costa, Manoel	2016																Spanish/Portugiesisch		x	language
66	Polechonski, J.; Debska, M.; Debski, P. G.	2019	x				x	no training intervention		x			x	no training intervention		x		Englisch		x	no training intervention
67	POLLOCK, BRANDON S.; BARKLEY, JACOB E.; POTENZINI, NICK; DESALVO, RENEE M.; BUSER, STACEY L.; OTTERSTETTER, RONALD; JUVANCIC-HELTZEL, JUDITH A.	2012	x				x	no training intervention		x			x	no training intervention		x		Englisch		x	no training intervention
68	Rhodes, R. E.; Beauchamp; Blanchard, C. M.; Bredin, S. S.D.; Warburton, D. E.R.; Maddison, R.	2018	x		parents of children (aged 10 -14)		x	home-based training	x			x				x		English		x	home-based training
69	Ridgers, Nicola Diane; McKinney, Joanna; Stratton, Gareth; Graves, Lee E. F.	2011	x				x	no training intervention		x	repeated measures		x	no training intervention		x		Englisch		x	no training intervention
70	Rodrigues, G. A.A.; Felipe, D. D.; Silva, E.; Freitas, W. Z. de; Higino, W. P.; Da Silva, F. F.; Carvalho, W. R.G. de; Souza, R. A. de	2015	x				x	no training intervention		x			x	no training intervention		x		Englisch		x	no training intervention
71	Rodrigues, G. A.A.; Rodrigues, P. C.; Da Silva, F. F.; Nakamura, P. M.; Higino, W. P.; Souza, R. A. de	2018	x				x	no training intervention		x			x	no training intervention		x		Englisch		x	no training intervention
72	Roglin, L.; Ketelhut, S.; Ketelhut, K.; Kircher, E.; Ketelhut, R. G.; Martin-Niedecken, A. L.; Hottenrott, K.; Stoll, O.	2021	x				x	no training intervention		x	repeated measures		x	no training intervention		x		Englisch		x	no training intervention
73	Roopchand-Martin, S.; Nelson, G.; Gordon, C.; Sing, S. Y.	2015	x			x				x		x				x		English		x	no control group
74	Rosney, D.; Horvath, P.	2019	x			x				x	CG: other Wii games	x			x					x	control group
76	Roure, C.; Pasco, D.; Benoit, N.; Deldicque, L.	2020	x				x	no training intervention		x			x	no training intervention			x	English		x	no training intervention
77	Russell, William D.; Kraft, Justin A.; Selsor, Clifford W.; Foster, Grant D.; Bowman, Tracy A.	2010	x				x	no training intervention		x	repeated measures		x	no training intervention		x		English		x	no training intervention
78	Scanlan, A. T.; Arkinstall, H.; Dalbo, V. J.; Humphries, B. J.; Jennings, C. T.; Kingsley, M. I.C.	2013	x				x	no training intervention		x	repeated measures		x	no training intervention		x				x	no training intervention
80	Sherman, J. D.; Sherman, M. S.; Heiman-Patterson, T.	2014	x				x	no training intervention		x	repeated measures		x	no training intervention			x	English		x	no training intervention
81	Siegel, Shannon R.; L Haddock, Bryan; Dubois, Andrea M.; Wilkin, Linda D.	2009	x			x					repeated measures		x	no training intervention		x		English		x	no training intervention
82	Soares, B. C.; Bacha, J. M.R.; Mello, D. D.; Moretto, E. G.; Fonseca, T.; Vieira, K. S.; Lima, af de; Lange, B.; Torriani-Pasin, C.; Lopes, R. D.; Pompeu, J. E.	2021		x			x	no training intervention		x	CG: other Wii games		x	no training intervention		x		English		x	no training intervention
83	Soltani, P.; Figueiredo, P.; Ribeiro, J.; Fernandes, R. J.; Vilas-Boas, J. P.	2017	x				x	no training intervention		x			x			x		English		x	no training intervention
84	Stroud, Leah C.; Amonette, William E.; Dupler, Terry L.	2010	x				x	no training intervention		x	CG: other Wii games		x	no training intervention		x		English		x	no training intervention
86	Subramanian, S.; Dahl, Y.; Maroni, N. S.; Vereijken, B.; Svanaes, D.	2020		x			x	no training intervention			x CG: older adults		x	no training intervention		x		Englisch		x	age, no training intervention
87	Thin, AG; Hansen, L.; McEachen, D.	2011	x				x	no training intervention		x	repeated measures		x	no training intervention		x		Englisch		x	no training intervention
88	Thin, AG; Poole, N.	2010			x	x				x	repeated measures		x	no training intervention				Englisch		x	no adequate control group
89	Tietjen, Aaron M. J.; Devereux, Gavin R.	2019	x				x	no training intervention		x	no adequate CG		x	no training intervention		x		Englisch		x	no adequate control group
90	Vernadakis, N.; Derri, V.; Tsitskari, E.; Antoniou, P.	2014			x previously injured	x			x		traditional physiotherapie	5					x	English		x	not healthy
91	Wenxi Liu; Xianxiong Li; Zan Gao	2021																		x	only short abstract, no further information provided
92	Wiemeyer, J.; Schneider, P.	2012		x		x			x			x					x	English		x	age
93	Willaert, J.; Vries, A. W. de; Tavernier, J.; van Dieen, J. H.; Jonkers, I.; Verschueren, S.	2020		x		x				x	repeated measures		x			x		English		x	age
94	Wylie, C. G.; Coulton, P.; IEEE	2009	x				x	no training intervention		x	repeated measures		x	no training intervention		x		English		x	no training intervention
95	Yoo, S.; Kay, J.	2016	x				x	no training intervention		x			x	no training intervention		x		English		x	no training intervention
96	Anders, Phillipp; Lehmann, Tim; Müller, Helen; Molde, Ingunn; Blix Grønvik, Karoline; Skjæret-Maroni, Nina; Vereijken, Beatrix; Baumeister, Jochen	2017	x				x	no training intervention			x repeated measures		x	no training intervention		x		English		x	no training intervention
97	Bakar, Y.; Tugral, A.; Ozel, A.; Altuntas, Y. D.	2020	x			x				x	no control group	x				x		English		x	no control group
98	Barenbrock, A.; Smeddinck, J. D.; Herrlich, M.; Malaka, R.; Gerling, K. M.; ACM	2018	x				x	no training intervention		x	repeated measures		x	no training intervention		x		English		x	no training intervention
99	Born, F.; Abramowski, S.; Masuch, M.; IEEE	2019	x				x	no training intervention		x	repeated measures		x	no training intervention		x		English		x	no training intervention
100	Born, F.; Graf, L.; Masuch, M.	2021	x				x	no training intervention	x		Tv/ VR		x	no training intervention	x			English		x	no training intervention
101	Bronner, S.; Pinsker, R.; Noah, J. A.	2015	x				x	no training intervention		x	repeated measures		x	no training intervention		x		English		x	no training intervention
102	Campelo, am; Donaldson, G.; Sheehan, D. P.; Katz, L.	2016		x	(18 - 79 years)		x	no training intervention		x	repeated measures		x	no training intervention		x		English		x	no training intervention
103	Cowdery, J.; Majeske, P.; Frank, R.; Brown, D.	2015																		x
104	Feltz, D. L.; Forlenza, S. T.; Winn, B.; Kerr, N. L.	2014	x				x	no training intervention	x		different partner conditions		x	no training intervention	x			English		x	no training intervention
105	Forlenza, S. T.; Kerr, N. L.; Irwin, B. C.; Feltz, D. L.	2012	x				x	no training intervention	x		different partner conditions		x	no training intervention	x			English		x	no training intervention
106	Guo, R. K.; Quarles, J.	2012			x no information		x	no training intervention		x	repeated measures		x	no training intervention		x		English		x	no training intervention
107	Jin, Seung-A Annie	2010											x	no training intervention						x
108	Jin, Seung-A Annie	2010											x	no training intervention						x
109	Kaos, M. D.; Rhodes, R. E.; Hamalainen, P.; Graham, T. C.N.; Assoc Comp Machinery	2019		x	children		x	home based training		x			x	no relevant outcomes		x		English		x	age of participants
110	Kastenmuller, A.; Greitemeyer, T.; Fairclough, S.; Waite, D.; Fischer, P.	2013	x				x	no training intervention		x			x	no training intervention		x		English		x	no training intervention
111	Kerr, N. L.; Forlenza, S. T.; Irwin, B. C.; Feltz, D. L.	2013	x				x	no training intervention		x			x	no training intervention		x		English		x	no training intervention
112	Ketelhut, Sascha; Röglin, Lisa; Kircher, Eva; Martin-Niedecken, AnnaLisa; Ketelhut, Reinhard; Hottenrott, Kuno; Ketelhut, Kerstin	2022	x				x	no training intervention		x	repeated measures		x	no training intervention		x		English		x	no training intervention
113	Khundam, C.; Noel, F.	2021	x				x	no training intervention		x	repeated measures		x	no training intervention		x		English		x	no training intervention
114	Kircher, E.; Ketelhut, S.; Ketelhut, K.; Roeglin, L.; Hottenrott, K.; Martin-Niedecken, A. L.; Ketelhut, R. G.	2022	x				x	no training intervention		x	crossover design		x	no training intervention		x		English		x	no training intervention
115	La Shaw; Buckley, J.; Corballis, P. M.; Lutteroth, C.; Wuensche, B. C.	2016	x				x	no training intervention		x			x	no training intervention		x		English		x	no training intervention
116	Lawrence; Wan, H. I.; Liu, W. X.; McDonough, D. J.; Mishra, S.; Gao, Z.	2022	x				x	no training intervention		x	repeated measures		x	no training intervention		x		English		x	no training intervention
117	Li, B. J.; Lwin, M. O.	2016		x	children	x				x		x				x		English		x	age of participants
118	Li, B. J.; Ratan, R.; Lwin, M. O.			x	children		x	no training intervention			x experimental conditions		x	no training intervention	x			English		x	age of participants
119	Lin, Jih-Hsuan	2015	x				x	no training intervention		x	repeated measures		x	no training intervention		x		English		x	no training intervention
120	Moholdt, Trine; Weie, Stian; Chorianopoulos, Konstantinos; Wang, Alf Inge; Hagen, Kristoffer	2017	x				x	no training intervention		x	repeated measures		x	no training intervention		x		English		x	no training intervention
121	MORAN, MARTIN J.; COONS, JOHN M.	2015	x				x	no training intervention		x			x	no training intervention		x		English		x	no training intervention
122	Mullins, Nicole M.; Tessmer, Kathryn A.; Mccarroll, Michele L.; Peppel, Brian P.	2012	x				x	no training intervention		x			x	no training intervention		x		English		x	no training intervention
123	Naugle, Keith E.; CAREY, CHRISTOPHER; OHLMAN, T. O.M.; GODZA, MUTSA; MIKESKY, ALAN; Naugle, Kelly M.	2019	x				x	no training intervention		x			x	no training intervention		x		English		x	no training intervention
124	Nilsson, N. C.; Serafin, S.; Nordahl, R.	2015	x				x	no training intervention		x			x	no training intervention		x		English		x	no training intervention
125	Peng, W.; Crouse, J.	2013											x	no training intervention						x
126	Song, H.; Kim, J.; Tenzek, K. E.; Lee, K. M.	2013	x		undergraduate students		x	no training intervention		x			x	no training intervention		x		English		x	no training intervention
127	Thin, AG; Brown, C.; Meenan, P.	2013	x				x	no training intervention		x			x	no training intervention		x		English		x	no training intervention
129	Wang, C. C.; Jiang, B. C.; Lin, W. C.	2018	x			x				x		x				x		English		x	no control group
130	Zeng, N.; Lee, J. E.; Pope, Z.; Li, X. X.; Gao, Z.	2016	x				x	no training intervention		x	repeated measures		x	no training intervention		x		English		x	no training intervention
131	Zhao, Z.; Arya, A.; Whitehead, A.; Chan, G.; Etemad, S. A.; ACM	2017	x				x	home-based training		x	no adequate control group		x	home-based training	x			English		x	home-based training
133	Fery, Y. A. & Ponserre, S.	2001	x													x				x	no randomization
134	Hebbel-seeger, A.	2008			x keine Angabe			x	x				x	only post-testing			x no information			x	no pre-post test design
	Second Search (September 2023)
			First Selection of Reviews (PICOS --> title & abstract)
publication information			population healty and adults?			Intervention: Exergames (stand alone - additional components)			Comparators (control group)			Outcomes			Study design --> randomized trial?			language	include in overview?
ID	reference	year	yes (include)	no (exclude)	unsure (notes)	yes (include)	no (exclude)	unsure (notes)	yes (include)	no (exclude)	unsure (notes)	yes (include)	no (exclude)	unsure (notes)	yes (include)	no (exclude)	unsure (notes)		yes (include)	no (exclude)	unsure (notes)
137	Aguilar, J. D.; Guzman, de; Rengifo, C. F.; Chalapud, L. M.; Guzman, J. D.; IEEE	2022	x		healthy?	x				x	two Exergaming groups		x	outcomes not relevant	x			English		x
138	Badau, D.; Badau, A.; Ene-Voiculescu, C.; Larion, A.; Ene-Voiculescu, V.; Mihaila, I.; Fleancu, J. L.; Tudor, V.; Tifrea, C.; Cotovanu, A. S.; Abramiuc, A.	2022	x			x			x			4				x	no RCT	English		x	no RCT
139	Cmentowski, S.; Karaosmanoglu, S.; Nacke, L.; Steinicke, F.; Kru¨ger, J.	2023	x		healthy?		x	no training intervention		x			x	outcomes not relevant		x	no RCT	English		x
140	Gomez, D.; Browne, J. D.; Neufeld, E. V.; Pandit, B.; Dolezal, B. A.	2022	x				x	no training intervention		x		8				x	no RCT	English		x
141	Grospretre, S.; Marcel-Millet, P.; Eon, P.; Wollesen, B.	2023	x				x	no training intervention		x						x	no RCT	English		x
143	Keller, N.; Whittle, R. S.; McHenry, N.; Johnston, A.; Duncan, C.; Ploutz-Snyder, L.; La Torre, G. G. de; Sheffield-Moore, M.; Chamitoff, G.; Diaz-Artiles, A.	2022	x				x	no training intervention		x						x	no RCT	English		x
144	Kim, D.; Kim, W.; Park, K. S.	2022	x				x	no training intervention	x							x	no RCT	English		x
145	Kubota, K.; Saeteri, E.; Joelsson, T. N.; Maekilae, T.; Salanterae, S.; Pakarinen, A.	2022		x	children		x	no training intervention		x						x	no RCT	English		x
146	Maheu, Christine; Lok, Valerie; Galica, Jacqueline; Tse, Mali; Maltus, Emma; Giguère, Lauriane; Tock, Wing Lam; Lebel, Sophie	2022		x	cancer survivors		x	no training intervention		x			x	outcomes not relevant	x			English		x
147	Martin, M.; Chover, M.; Saez, E.; Marin-Lora, C.	2023			no information provided			no information provided			no information provided	8				x	no RCT	English		x
149	Ochi, G.; Kuwamizu, R.; Fujimoto, T.; Ikarashi, K.; Yamashiro, K.; Sato, D.	2022	x				x	no training intervention	x			8				x	no RCT	English		x
150	Segal, A. D.; Adamczyk, P. G.; Petruska, A. J.; Silverman, A. K.	2022	x		not whole sample		x	no training intervention		x	cg: older participants					x	no RCT	English		x
151	Shah, D.; Khatri, S.	2022	x			x			x		active cg	1		muscular endurance		x	no randomization	English		x
152	Stranick, T.; Lopez, C.	2022	x			x						12				x	no RCT	English		x
154	Zhang, C. Q.; Han, T.; Tan, X. Y.; Yu, C.; Li, S.; Zheng, H. T.; Zhu, D.; Zhang, Y. H.; Shen, T. J.	2023		x	adolescent	x			x			5			x			English		x	age of sample
155	Zheng, Y. X.; You, T. T.; Du, R. W.; Zhang, J. H.; Peng, T. T.; Liang, J. J.; Zhao, B. Y.; Ou, H. N.; Jiang, Y. C.; Feng, H. P.; Yilifate, A.; Lin, Q.	2022	x				x	no training intervention		x	cross over design	2				x	no RCT	English		x
