# Supplementary material for: Physical and motivational effects of Exergames in healthy adults—A scoping review
Source: PLoS One. 2025 Feb 7;20(2):e0312287. doi: 10.1371/journal.pone.0312287 (PMC11805416; doi:10.1371/journal.pone.0312287)
Supplement: S3 Table — (XLSX) [file pone.0312287.s008.xlsx]

## Sheet: outcome measures - reliability
		Outcome	Outcome Measure	device/ questionnaire	found in reference	reference device/ questionnaire	reliability	reference reliability
	primary outcomes	Endurance or aerobic capacity	Heart rate	PolarTM Heart Rate Monitor (FS2C)	45
				PolarTM Heart Rate Monitor (M400)	53
				Biostrap (USA LLC, LA, USA)	57		r = 0.99	Dur, O., Rhoades, C., Ng, M. S., Elsayed, R., van Mourik, R., & Majmudar, M. D. (2018). Design rationale and performance evaluation of the wavelet health wristband: benchtop validation of a wrist-worn physiological signal recorder. JMIR mHealth and uHealth, 6(10), e11040.
			VO2	MetaLyzer IIIB (Cortex, Leipzig, Germany)	46	Meyer, T., Georg, T., Becker, C., & Kindermann, W. (2001). Reliability of gas exchange measurements from two different spiroergometry systems. International journal of sports medicine, 22(08), 593-597.	r = 0.96	Meyer, T., Georg, T., Becker, C., & Kindermann, W. (2001). Reliability of gas exchange measurements from two different spiroergometry systems. International journal of sports medicine, 22(08), 593-597.
				PNOĒ® (Palo Alto, CA, USA)	57		r = 0.98	Tsekouras, Y. E., Tambalis, K. D., Sarras, S. E., Antoniou, A. K., Kokkinos, P., & Sidossis, L. S. (2019). Validity and reliability of the new portable metabolic analyzer PNO E. Frontiers in Sports and Active Living, 1, 24.
			vital capacity	pneumatic sensor (SH-9600C, Helmas)	52
			Blood pressure	electronic sphygmomanometer (BP-203 VII, Colin)	52
				automated blood pressure system (Omron; Vernon Hills, USA)	57		met standards of the Association for the Advancement of Medical Instrumentation (AAMI)	White, W. B., & Anwar, Y. A. (2001). Evaluation of the overall efficacy of the Omron office digital blood pressure HEM-907 monitor in adults. Blood pressure monitoring, 6(2), 107-110.
			HR recovery after exercise	Three minute step test	52		ICC = 0.85	Ferreira, S. T. B. P., Bernardino, M. E. C., MG, S. M., Bezerra, P., & Jaguaribe de Lima, A. M. (2020). The three-minute step test showed good construct validity and intra-rater reliability in healthy children aged 7-11 years. Acta Paediatrica (Oslo, Norway: 1992), 109(11), 2354-2355.
			pendulum race with pre-set and increasing speed - anaerobic capacity	Shuttle run test	56		ICC ³0.93	Lamb, K. L., & Rogers, L. (2007). A re-appraisal of the reliability of the 20 m multi-stage shuttle run test. European journal of applied physiology, 100(3), 287-292.
			time for run	1600m outdoor run	62
			physical condition during exercise	cardiac force index - BioHarnessTM	62	1. Hsiao PJ, Chiu CC, Lin KH, Hu FK, Tsai PJ, Wu CT, et al. Usability of wearable devices with a novel cardiac force index for estimating the dynamic cardiac function: observational study. JMIR Mhealth Uhealth. 2020; 8(7): e15331. doi: 10.2196/15331	r = 0.91	Johnstone, J. A., Ford, P. A., Hughes, G., Watson, T., Mitchell, A. C., & Garrett, A. T. (2012). Field based reliability and validity of the bioharness™ multivariable monitoring device. Journal of sports science & medicine, 11(4), 643.
						1. Chu CM. The method and device for evaluating cardiac workload (unpublished data). In: P248-2166801. Taiwan: Invention Intellectual Property Office; Dec 2021.
		Strength or resistance	local muscular power	Hand grip: dynamometer (SH-9600D, Helmas)	52		ICC » 0.9	Bairapareddy, K. C., Khaleel, A., Akbar, S., Maherban, H., Mehdiyeva, F., Rasti, F., ... & Elsayed, S. H. (2023). Validity and reliability of Squegg device in measuring isometric handgrip strength. European Review for Medical and Pharmacological Sciences, 27(21), 10247-10254.
				back strength (strain gauge)	52
				push up-test	52		ICC » 0.9	Bohannon, N. A., Gillen, Z. M., Shoemaker, M. E., McKay, B. D., Gibson, S. M., & Cramer, J. T. (2020). Test-retest reliability of static and countermovement power push-up tests in young male athletes. The Journal of Strength & Conditioning Research, 34(9), 2456-2464.
				sit up test	52		r ³ 0.7	Diener, M. H., Golding, L. A., & Diener, D. (1995). Validity and reliability of a one‐minute half sit‐up test of abdominal strength and endurance. Research in Sports Medicine: An International Journal, 6(2), 105-119.
				1RM, 3RM	57		ICC ³ 0.97; rtt ³0.96	Levinger, I., Goodman, C., Hare, D. L., Jerums, G., Toia, D., & Selig, S. (2009). The reliability of the 1RM strength test for untrained middle-aged individuals. Journal of science and medicine in sport, 12(2), 310-316.
			jump tests	triple hop test	56		ICC ³0.76	Munro, A. G., & Herrington, L. C. (2011). Between-session reliability of four hop tests and the agility T-test. The Journal of Strength & Conditioning Research, 25(5), 1470-1477.
				six meter timed hop test	56		ICC ³0.76	Munro, A. G., & Herrington, L. C. (2011). Between-session reliability of four hop tests and the agility T-test. The Journal of Strength & Conditioning Research, 25(5), 1470-1477.
				long jump	52		ICC ³0.68	Makaruk, H., Porter, J. M., & Cieśliński, I. (2021). The Effects of Attentional Focus on Test–Retest Reliability of Jumping Tasks. Measurement in physical education and exercise science, 25(4), 306-313.
				counter movement jump	57		ICC ³ 0.78	Gruber, M., Peltonen, J., Bartsch, J., & Barzyk, P. (2022). The validity and reliability of counter movement jump height measured with the Polar Vantage V2 sports watch. Frontiers in Sports and Active Living, 4, 1013360.
			electromyography (EMG)		59
			muscular endurance	number of repetitions to failure with 85% 1RM	57
		Flexibility	lower back and hamstrings	modified sit and reach test	52, 57
		Speed	response time	time after hearing a sound and jumping up in response	52		ICC ³0.89	Pojskic, H., Pagaduan, J., Uzicanin, E., Separovic, V., Spasic, M., Foretic, N., & Sekulic, D. (2019). Reliability, validity and usefulness of a new response time test for agility-based sports: A simple vs. complex motor task. Journal of Sports Science & Medicine, 18(4), 623.
				Fitlight Trainer (Fitlight Sports Corp., Canada)	50		ICC = 0.89	Myers, L. R., Toonstra, J. L., & Cripps, A. E. (2022). The test–retest reliability and minimal detectable change of the FitLight Trainer™. International Journal of Athletic Therapy and Training, 28(2), 84-88.
			agility	side step test	52, 61		ICC = 0.62; r = 0.92	Raya, M. A., Gailey, R. S., Gaunaurd, I. A., Jayne, D. M., Campbell, S. M., Gagne, E., ... & Tucker, C. (2013). Comparison of three agility tests with male servicemembers: Edgren Side Step Test, T-Test, and Illinois Agility Test. Journal of Rehabilitation Research & Development, 50(7).
		balance	static balance
			postural sway (open and closed eyes)	Kistler Force Plate (Model 9286AA	45
			one leg stabilization ability	AMTI AccuSwayPLUS Balance Platform (AMTI: Watertown, Mass.)	57
			one leg compensation ability	Posturomed® (Haider Bioswing, Pullenreuth, Germany	49
				unipedal stance test	52, 59, 61		ICC = 0.87 - 0.97	Ponce-Gonzalez, J. G., Sanchis-Moysi, J., Gonzalez-Henriquez, J. J., Arteaga-Ortiz, R., Calbet, J. A., & Dorado, C. (2014). A reliable unipedal stance test for the assessment of balance using a force platform. J Sports Med Phys Fitness, 54(1), 108-117.
				flamingo Balance test	60	Grgic J. Test–retest reliability of the EUROFIT test battery: A review. Sport Sciences for Health. 2023; 19(2): 381-388. doi: 10.1007/s11332-022-00936-x	ICC ³0.84	García-Liñeira, J., Leirós-Rodríguez, R., Romo-Pérez, V., & García-Soidán, J. L. (2023). Static and dynamic postural control assessment in schoolchildren: Reliability and reference values of the Modified Flamingo Test and Bar Test. Journal of Bodywork and Movement Therapies, 36, 14-19.
			static/dynamic balance	Biodex balance system	54		R = 0.94	Cachupe, W. J., Shifflett, B., Kahanov, L., & Wughalter, E. H. (2001). Reliability of biodex balance system measures. Measurement in physical education and exercise science, 5(2), 97-108.
			dynamic balance	Helmas II Physical Testing and Promotion System (Helmas, SH-2000J, Korea)	51
				SportKat Kinesthetic Ability Trainer	50	?
				Dynamic postural stability index	49	Wikstrom EA, Tillman MD, Smith AN, Borsa PA. A new force-plate technology measure of dynamic postural stability: the dynamic postural stability index. J Athl Train. 2005; 40: 305-309.
				timed up and go test	51	Bohannon RW. Reference values for the timed up and go test: a descriptive meta-analysis. Journal of geriatric physical therapy. 2006; 29.2: 64-68. doi: 10.1519/00139143-200608000-00004	ICC > 0.75	Hallemans, A., Klingels, K., Van Criekinge, T., Vereeck, L., & Verbecque, E. (2020). Reliability and concurrent validity of a modified timed up and go test for healthy preschoolers. European Journal of Pediatrics, 179, 1579-1586.
				star excursion balance test	47, 49, 56, 61	Olmsted LC, Carcia CR, Hertel J, Shultz SJ. Efficacy of the star excursion balance tests in detecting reach deficits in subjects with chronic ankle instability. Journal of athletic training. 2002; 37.4: 501.	ICC ³0.83	Hyong, I. H., & Kim, J. H. (2014). Test of intrarater and interrater reliability for the star excursion balance test. Journal of physical therapy science, 26(8), 1139-1141.
		skills	performance scores	Racquetball Skills test battery	54	Lam ET, Zhang JJ. The development and validation of a racquetball skills test battery for young adult beginners. Measurement in Physical Education and Exercise Science. 2002; 6.2: 95-126. doi: 10.1207/S15327841MPEE0602_2	ICC = 0.63 - 0.76	Lam, E. T., & Zhang, J. J. (2002). The development and validation of a racquetball skills test battery for young adult beginners. Measurement in Physical Education and Exercise Science, 6(2), 95-126.
				hit score after 15 shoots on targets	48
				number of golf balls holed after 50 puts	51
		Player Experience	rate of perceived exertion	BORG-Scale/ RPE	45, 53, 57	Borg G. Psychophysical bases of perceived exertion. Med Sci Sports Exerc. 1982; 14:3 77–81.	r > 0.92	Eston, R. G., & Williams, J. G. (1988). Reliability of ratings of perceived effort regulation of exercise intensity. British journal of sports medicine, 22(4), 153-155.
			satisfaction of support for needs	Player Exerperience of Need satisfaction (PENS)	58	Ryan RM, Rigby CS, Przybylski A. The motivational pull of video games: A self-determination theory approach. Motivation and Emotion. 2006; 30: 344–363. doi: 10.1007/s11031-006-9051-8	ICC: 0.62 - 0.88	Denisova, A., Nordin, A. I., & Cairns, P. (2016, October). The convergence of player experience questionnaires. In Proceedings of the 2016 Annual Symposium on Computer-Human Interaction in Play (pp. 33-37).
				Basic Psychological Needs in Exercise scale	53	Vlachopoulos SP, Michailidou S. Development and initial validation of a measure of autonomy, competence, and relatedness in exercise: The basic psychological needs in exercise scale. Measurement in Physical Education and Exercise Science. 2006; 10.3: 179–201. doi: 10.1207/s15327841mpee1003_4	ICC = 0.97	Vlachopoulos, S. P., & Michailidou, S. (2006). Development and initial validation of a measure of autonomy, competence, and relatedness in exercise: The Basic Psychological Needs in Exercise Scale. Measurement in physical education and exercise science, 10(3), 179-201.
				Perceived Environmental Supportiveness Scale for Exercise Settings	53	Markland D, Tobin VJ. Need support and behavioral regulations for exercise among exercise referral scheme clients: The mediating role of psychological need satisfaction. Psychology of Sport and Exercise. 2010; 11.2: 91–99. doi: 10.1016/j.psychsport.2009.07.001	α = 0.97	Markland, D., & Tobin, V. J. (2010). Need support and behavioural regulations for exercise among exercise referral scheme clients: The mediating role of psychological need satisfaction. Psychology of Sport and Exercise, 11(2), 91-99.
			flow experience during PA	Flow State Scale	45	Jackson SA, Marsh H. Development and validation of a scale to measure optimal experience: the flow state scale. J Sport Exerc Psychol. 1996; 18: 17–35. doi: 10.1123/jsep.18.1.17	α > 0.83	Jackson, S. A., & Marsh, H. W. (1996). Development and validation of a scale to measure optimal experience: The Flow State Scale. Journal of sport and exercise psychology, 18(1), 17-35.
			affective responses during exercising	Feeling Scale	46	Hardy CJ, Rejeski WJ. Not what, but how one feels: The measurement of affect during exercise. Journal of sport and exercise psychology. 1989; 11.3: 304-317. doi: 10.1123/jsep.11.3.304	ICC = 0.64	Alves, E. D., Panissa, V. L. G., Barros, B. J., Franchini, E., & Takito, M. Y. (2019). Translation, adaptation, and reproducibility of the physical activity enjoyment scale (PACES) and feeling scale to Brazilian Portuguese. Sport Sciences for Health, 15, 329-336.
			exercise enjoyment	Sport commitment Questionnaire - Exercise Enjoyment Subscale	53	Scanlan TK, Simons JP. The construct of sport enjoyment. In Roberts GC, editor. Motivation in sport and exercise. Champaign: IL; 1992. pp. 199–215.	ρC: 0.71 - 0.92	Scanlan, T. K., Chow, G. M., Sousa, C., Scanlan, L. A., & Knifsend, C. A. (2016). The development of the sport commitment questionnaire-2 (English version). Psychology of Sport and Exercise, 22, 233-246.
				Physical Activity Enjoyment Scale (PACES)	46, 57, 58	Kendzierski D, DeCarlo KJ. Physical activity enjoyment scale: two validation studies. Journal of Sport and Exercise Psychology. 1991; 13.1: 50–64. doi: 10.1123/jsep.13.1.50	α = 0.96	Kendzierski D, DeCarlo KJ. Physical activity enjoyment scale: two validation studies. Journal of Sport and Exercise Psychology. 1991; 13.1: pp. 50–64.
		Outcome	Outcome Measure	device/ questionnaire	found in reference		reliability
	Secondary Outcomes	PA	average daily PA	SenseWear, Body-Media, Pittsburg, USA)
				ActiGraph GT3X (triaxial) accelerometer (ActiGraph; Pensacola, FL).
			general PA level	Godin-Leisure-Time Physical Activity Questionnaire	55	Godin F, Shephard RJ. Godin Leisure-Time Exercise Questionnaire. Medicine and Science in Sports and Exercise, 1997; 29 (June Supplement): S36–S38. doi: 10.1097/00005768-199706001-00009	moderate	Biddle, S. J., Gorely, T., Pearson, N., & Bull, F. C. (2011). An assessment of self-reported physical activity instruments in young people for population surveillance: Project ALPHA. International Journal of Behavioral Nutrition and Physical Activity, 8(1), 1-9.
		attitudes	exercise motivation	behavioral Regulation in Exercise Questionnaire 2 scale	53	Markland D, Tobin V. A modification of the behavioral regulation in exercise questionnaire to include an assessment of amotivation. Journal of Sport & Exercise Psychology. 2004; 26.2: 191–196. doi: 10.1123/jsep.26.2.191	α: 0.79 - 0.86	Markland, D., & Tobin, V. (2004). A modification to the behavioural regulation in exercise questionnaire to include an assessment of amotivation. Journal of Sport and Exercise Psychology, 26(2), 191-196.
			future intention for PA	modified Godin-Leisure-Time Physical Activity Questionnaire	55	Godin F, Shephard RJ. Godin Leisure-Time Exercise Questionnaire. Medicine and Science in Sports and Exercise, 1997; 29 (June Supplement): S36–S38. doi: 10.1097/00005768-199706001-00009	α = 0.81	Dougall, A. L., Swanson, J. N., Grimm, J. R., Jenney, C. T., & Frame, M. C. (2011). Tempering the decline in college student physical activity using informational interventions: moderating effects of stress and stage of change. Journal of applied biobehavioral research, 16(1), 16-41.
			likelihood of overcoming exercise barriers	Self-Efficacy to Regulate Exercise and Sports Questionnaire	55	Bandura A. Guide to the construction of self-efficacy scales. In Pajares F, Urdan T, editors. Self-efficacy beliefs of adolescents Greenwich: CT Information Age; 2006. pp. 307–337.	α = 0.94	Urdan, T., & Pajares, F. (Eds.). (2006). Self-efficacy beliefs of adolescents. IAP.
			likelihood of future play	Future Play Motivation	58	Ryan RM, Rigby CS, Przybylski A. The motivational pull of video games: A self-determination theory approach. Motivation and Emotion. 2006; 30: 344–363. doi: 10.1007/s11031-006-9051-8	α = 0.94	Ryan, R. M., Rigby, C. S., & Przybylski, A. (2006). The motivational pull of video games: A self-determination theory approach. Motivation and emotion, 30, 344-360.
			Acceptance and Use of Technology	Unified Theory of Acceptance and Use of Technology (UTAUT)	45	Venkatesh V, Morris M, Davis G, Davis F. User acceptance of information technology: toward a unified view. Manag Inf Syst Q. 2003; 27: 425–78. doi: 10.2307/30036540	ICC > 0.70	Venkatesh, V., Morris, M. G., Davis, G. B., & Davis, F. D. (2003). User acceptance of information technology: Toward a unified view. MIS quarterly, 425-478.
			Mental Wellbeing	Warwick-Edingburgh Mental Wellbeing Scale	50	Tennant R, Hiller L, Fishwick R, et al. The Warwick-Edinburgh Mental Well-Being Scale (WEMWBS): Development and UK validation. Health Qual Life Outcomes 2007; 5(1): 63; doi: 10.1186/1477-7525-5-63	ICC = 0.83	Tennant, R., Hiller, L., Fishwick, R., Platt, S., Joseph, S., Weich, S., ... & Stewart-Brown, S. (2007). The Warwick-Edinburgh mental well-being scale (WEMWBS): development and UK validation. Health and Quality of life Outcomes, 5(1), 1-13.
			Subjective Happiness	Subjective Happiness Scale	50	Lyubomirsky S, Lepper HS. A measure of subjective happiness: preliminary reliability and construct validation. Soc Indic Res 1999; 46(2): 137–155; doi: 10.1023/A: 1006824100041	r: 0.55 - 0.90	Lyubomirsky, S., & Lepper, H. S. (1999). A measure of subjective happiness: Preliminary reliability and construct validation. Social indicators research, 46, 137-155.
